# Supplementary material for: Glucose release kinetics of different feed ingredients and their impact on short-term growth of pigs by influencing carbon-nitrogen supply synchronization
Source: J Anim Sci Biotechnol. 2025 May 22;16:72. doi: 10.1186/s40104-025-01198-6 (PMC12096610; doi:10.1186/s40104-025-01198-6)
Supplement: Supplementary file 3 — Additional file 3: Table S5. Analysis of metabolic functions of ASVs enriched in different treatments based on FAPROTAX. [file 40104_2025_1198_MOESM3_ESM.xls]

## Sheet: Additional file 3
Functional groups	Asyn_C-mean(%)	Asyn_C-sd(%)	Asyn_N-mean(%)	Asyn_N-sd(%)	Syn-mean(%)	Syn-sd(%)	P_value	P_adjust
nitrite_respiration	0.107697	0.153307	0.204958	0.191549	0.0111876	0.0288886	0.002208	0.0316
nitrogen_fixation	0.107697	0.153307	0.203801	0.191539	0.0116603	0.0291034	0.002633	0.0316
nitrite_ammonification	0.107697	0.153307	0.203801	0.191539	0.0111876	0.0288886	0.002208	0.0316
photoheterotrophy	0.00212571	0.00347564	0	0	0	0	0.01887	0.1359
phototrophy	0.00212571	0.00347564	0	0	0	0	0.01887	0.1359
mammal_gut	0.143774	0.178602	0.250375	0.178495	0.078657	0.111331	0.05296	0.2383
human_gut	0.143774	0.178602	0.250375	0.178495	0.078657	0.111331	0.05296	0.2383
human_pathogens_all	0.0164545	0.0128106	0.044416	0.0879278	0.0507193	0.0361468	0.03989	0.2383
nitrogen_respiration	0.197291	0.216726	0.480663	0.795475	0.0984618	0.0853505	0.07447	0.2979
dark_hydrogen_oxidation	0	0	0.00915108	0.01738	0.0180797	0.0237448	0.1396	0.4036
reductive_acetogenesis	0	0	0.00799411	0.0164874	0.0180797	0.0237448	0.1457	0.4036
respiration_of_sulfur_compounds	0	0	0.00224376	0.00354117	0.00848656	0.0122408	0.1233	0.4036
sulfate_respiration	0	0	0.00224376	0.00354117	0.00848656	0.0122408	0.1233	0.4036
nitrite_denitrification	0	0	0.00115697	0.00275506	0	0	0.2306	0.4368
nitrous_oxide_denitrification	0	0	0.00115697	0.00275506	0	0	0.2306	0.4368
nitrate_denitrification	0	0	0.00115697	0.00275506	0	0	0.2306	0.4368
denitrification	0	0	0.00115697	0.00275506	0	0	0.2306	0.4368
methylotrophy	0	0	0.00115697	0.00275506	0	0	0.2306	0.4368
methanol_oxidation	0	0	0.00115697	0.00275506	0	0	0.2306	0.4368
chemoheterotrophy	45.9086	4.75914	43.5538	4.35609	46.258	2.86992	0.3169	0.5006
fermentation	45.8835	4.76258	43.4833	4.3678	46.1494	2.89005	0.2972	0.5006
human_pathogens_diarrhea	0	0	0.00165947	0.0039486	0.0150095	0.0283567	0.3198	0.5006
xylanolysis	0	0	0.00165947	0.0039486	0.0150095	0.0283567	0.3198	0.5006
nitrate_reduction	3.58466	4.21317	5.38704	3.82456	3.31052	2.85123	0.3458	0.5188
aromatic_compound_degradation	0.0156362	0.0125322	0.0435931	0.0882816	0.0309531	0.0306631	0.378	0.5234
ureolysis	0.000903832	0.00221393	0.00185727	0.00527562	0	0	0.3739	0.5234
animal_parasites_or_symbionts	3.47783	4.28224	4.94535	3.67671	3.40247	2.76317	0.4853	0.5719
chloroplasts	0	0	0.000466096	0.0016146	0.00206816	0.00518891	0.4569	0.5719
aromatic_hydrocarbon_degradation	0	0	0.000699144	0.00242191	0	0	0.4925	0.5719
aliphatic_non_methane_hydrocarbon_degradation	0	0	0.000699144	0.00242191	0	0	0.4925	0.5719
hydrocarbon_degradation	0	0	0.000699144	0.00242191	0	0	0.4925	0.5719
aerobic_chemoheterotrophy	0.119502	0.0959121	0.353059	0.703939	0.213058	0.203344	0.5953	0.6697
nitrate_respiration	0.0895935	0.0864379	0.276862	0.636924	0.0872742	0.0830968	0.7277	0.7788
fumarate_respiration	0.0887753	0.0873348	0.275064	0.637325	0.0834221	0.079202	0.7519	0.7788
manganese_oxidation	0	0	0.000328705	0.00113867	0.00165577	0.00549157	0.7572	0.7788
intracellular_parasites	0.00242097	0.00395342	0.00686667	0.0178854	0.0375678	0.121819	0.943	0.943
